# Supplementary material for: Medical data integration using HL7 standards for patient’s early identification
Source: PLoS One. 2021 Dec 31;16(12):e0262067. doi: 10.1371/journal.pone.0262067 (PMC8719694; doi:10.1371/journal.pone.0262067)
Supplement: S1 Appendix — (XLSX) [file pone.0262067.s001.xlsx]

## Sheet: Control Weeks
Appointment	Week	Clinic	Gender	Identification (min)	ID Target	Wait To Triage Triage (min)	Wait to triage Target	Triage (min)	Triage Target	Wait to Physician (min)	Physician Target	Treatment	Treatment Target	Journey	Journey Target
AP1	1	1	2	8	2	10	2	2.48333	1	20.8167	2	16.1833	2	57.4833	2
AP2	1	2	2	14.15	2	11.3833	2	3.18333	2	8.2	1	14.5667	1	51.4833	2
AP3	1	3	1	13.2833	2	8.33333	2	3.33333	2	12.3167	2	15.4	2	52.6667	2
AP4	1	1	2	16	2	13.2	2	2.2	1	19.3	2	18.7333	2	69.4333	2
AP5	1	2	2	8.55	2	9.21667	2	2.65	1	20.3667	2	16.1833	2	56.9667	2
AP6	1	3	2	11.3167	2	11.3833	2	3.18333	2	9.18333	1	14.5667	1	49.6333	2
AP7	1	2	2	13.5167	2	6.11667	1	3.11667	2	15.5333	2	14.75	1	53.0333	2
AP8	1	1	1	12.2667	2	12.3333	2	3.33333	2	10.95	2	15.4	2	54.2833	2
AP9	1	2	2	15.3333	2	13.2	2	2.2	1	19.6333	2	18.7333	2	69.1	2
AP10	1	2	2	13.55	2	7.11667	2	3.11667	2	15.7	2	14.75	1	54.2333	2
AP11	1	1	2	6.88333	2	7.56667	2	2.56667	1	16.5	2	22.8	2	56.3167	2
AP12	1	1	1	10.7167	2	6.15	1	5.15	2	20.3833	2	14.7167	1	57.1167	2
AP13	1	1	1	8.06667	2	14.5167	2	3.51667	2	18.5167	2	19.85	2	64.4667	2
AP14	1	2	2	14.3667	2	11.0833	2	1.91667	1	32.4333	2	11.6167	1	71.4167	2
AP15	1	3	2	9	2	9.71667	2	3.71667	2	19	2	13.3667	1	54.8	2
AP16	1	1	1	8	2	14.1667	2	3.16667	2	27	2	21.3	2	73.6333	2
AP17	1	2	2	10	2	12	2	1.83333	1	7.06667	1	12.4	1	43.3	2
AP18	1	2	2	7	2	8.56667	2	2.56667	1	16.7667	2	22.8	2	57.7	2
AP19	1	3	2	11	2	9.93333	2	2.93333	1	36	2	9.48333	1	69.35	2
AP20	1	1	1	16.55	2	8.2	2	3.2	2	14.85	2	12.2333	1	55.0333	2
AP21	1	2	2	8.9	2	11	2	4.13333	2	11.7833	2	14	1	49.8167	2
AP22	1	3	2	9.61667	2	7	1	2.53333	1	14.8333	2	16.5667	2	50.55	2
AP23	1	1	2	11.4	2	3.26667	1	2.26667	1	14	2	24.1833	2	55.1167	2
AP24	1	2	1	8.53333	2	6.16667	1	2.16667	1	12.2	2	21.25	2	50.3167	2
AP25	1	2	1	13.15	2	6.25	1	1.75	1	18.1667	2	17.6833	2	57	2
AP26	1	1	2	9.88333	2	11.1667	2	2.16667	1	21.4833	2	14.4333	1	59.1333	2
AP27	1	1	2	12.2833	2	9.65	2	2.65	1	12.2833	2	13.1833	1	50.05	2
AP28	1	1	1	8	2	10	2	3.16667	2	20.7167	2	17.7333	2	59.6167	2
AP29	1	1	1	11	2	9.48333	2	5.15	2	19.9167	2	14.7167	1	60.2667	2
AP30	1	2	2	11.2833	2	7.71667	2	2.71667	1	8.21667	1	17.8667	2	47.8	2
AP31	1	3	2	10	2	8.13333	2	3.66667	2	7.06667	1	12.4	1	41.2667	2
AP32	1	1	1	5.88333	2	7.38333	2	2.71667	1	11.8833	2	17.8667	2	45.7333	2
AP33	1	2	2	9.18333	2	7.86667	2	3.36667	2	14.2833	2	14.1333	1	48.8333	2
AP34	1	3	2	9.73333	2	13.05	2	3.16667	2	13.9167	2	19.3333	2	59.2	2
AP35	1	1	2	12.6833	2	5.91667	1	3.21667	2	15.0833	2	12.2833	1	49.1833	2
AP36	1	2	1	11.55	2	15.3167	2	15.15	2	6.88333	1	13.2	1	62.1	2
AP37	1	3	1	11.1833	2	9.06667	2	3.18333	2	11.5333	2	23.1833	2	58.15	2
AP38	1	1	2	9.58333	2	7.38333	2	2.55	1	13.4	2	14.1	1	47.0167	2
AP39	1	2	2	14.35	2	11.7333	2	3.38333	2	8.16667	1	16.0667	2	53.7	2
AP40	1	1	1	9	2	14.5167	2	3.51667	2	20.1667	2	19.85	2	67.05	2
AP41	1	2	1	13.2833	2	12.35	2	1.48333	1	9.11667	1	15.4	2	51.6333	2
AP42	1	1	2	7	2	8.36667	2	3.18333	2	12.6167	2	14.1333	1	45.3	2
AP43	1	1	2	16	2	13.2	2	3.33333	2	22.3	2	19.3833	2	74.2167	2
AP44	1	1	1	13.5167	2	7.11667	2	2.2	1	16.5167	2	16.25	2	55.6	2
AP45	1	2	2	10.2833	2	7.56667	2	3.11667	2	17.3333	2	22.8	2	61.1	2
AP46	1	3	2	12.8833	2	5.31667	1	4.31667	2	13.3333	2	14.7167	1	50.5667	2
AP47	1	1	2	9	2	14.5167	2	3.51667	2	14.45	2	17.85	2	59.3333	2
AP48	1	2	2	14	2	11.0833	2	2.2	1	29.6833	2	10.2833	1	67.25	2
AP49	1	3	1	9	2	9.71667	2	3.11667	2	17.65	2	13.3667	1	52.85	2
AP50	1	1	2	8	2	14.1667	2	4.31667	2	23.1833	2	22.1333	2	71.8	2
AP51	1	1	2	14	2	11.0833	2	1.91667	1	34.7	2	11.6167	1	73.3167	2
AP52	1	2	2	13	2	9.93333	2	3.51667	2	31.0833	2	16.3167	2	73.85	2
AP53	1	3	2	16.55	2	4.2	1	3.2	2	14.85	2	12.2333	1	51.0333	2
AP54	1	1	2	6.73333	2	14.1833	2	3.51667	2	13.85	2	19.3333	2	57.6167	2
AP55	1	2	2	8.9	2	11	2	3.91667	2	12.2833	2	14	1	50.1	2
AP56	1	2	2	9.61667	2	7	1	3.5	2	13.35	2	17.6667	2	51.1333	2
AP57	1	1	1	12.7333	2	3.26667	1	2.26667	1	14	2	13.65	1	45.9167	2
AP58	1	1	1	10.3667	2	8.16667	2	4.16667	2	11.3667	2	18.25	2	52.3167	2
AP59	1	1	2	12.55	2	6.25	1	3.25	2	19.1667	2	16.85	2	58.0667	2
AP60	1	2	2	7.31667	2	3.16667	1	2.16667	1	21.4833	2	14.6	1	48.7333	2
AP61	1	3	1	6.9	2	11	2	3.51667	2	8.16667	1	14	1	43.5833	2
AP62	1	2	2	9	2	9.71667	2	3.71667	2	19.0167	2	13.3667	1	54.8167	2
AP63	1	1	2	8.61667	2	7	1	4.31667	2	12	2	19	2	50.9333	2
AP64	1	2	2	11.7333	2	3.26667	1	2.26667	1	7.93333	1	14.65	1	39.85	1
AP65	1	3	1	9.36667	2	5.68333	1	4.68333	2	12.2	2	20.9167	2	52.85	2
AP66	1	1	2	12.6833	2	7.16667	2	3.36667	2	10.0833	2	12.2833	1	45.5833	2
AP67	1	2	1	14.4833	2	8.36667	2	2.55	1	18.1667	2	17.6833	2	61.25	2
AP68	1	3	1	11.4333	2	9.6	2	4.26667	2	9.95	1	16.4667	2	51.7167	2
AP69	1	1	2	8.9	2	11.75	2	2.9	1	12.2833	2	19.3833	2	55.2167	2
AP70	1	2	2	9.61667	2	6.2	1	3.33333	2	15.55	2	17	2	51.7	2
AP71	1	2	1	11.7333	2	3.26667	1	2.76667	1	14	2	21.6833	2	53.45	2
AP72	1	1	2	5.36667	2	7.1	2	3.28333	2	12.7333	2	21.3167	2	49.8	2
AP73	1	3	1	8	2	13.1333	2	3.16667	2	28.15	2	21.3	2	73.75	2
AP74	1	1	1	13.8167	2	5.36667	1	4.36667	2	13.6667	2	17.6833	2	54.9	2
AP75	1	1	1	13.3667	2	11.55	2	4.16667	2	18.4833	2	14.4333	1	62	2
AP76	1	2	2	8.9	2	11	2	3.45	2	12.2833	2	14	1	49.6333	2
AP77	1	3	2	9.55	2	13.4833	2	5.15	2	6.71667	1	12.1667	1	47.0667	2
AP78	1	1	1	11.1833	2	8.51667	2	3.08333	2	11.5333	2	19.5167	2	53.8333	2
AP79	1	2	2	8.45	2	7.55	2	3.65	2	7.23333	1	13.4333	1	40.3167	2
AP80	1	1	2	10	2	13.5333	2	1.83333	1	9.23333	1	12.4	1	47	2
AP81	1	2	2	11	2	9.93333	2	2.93333	1	33.6667	2	9.48333	1	67.0167	2
AP82	1	3	1	16.55	2	8.2	2	3.2	2	14.5167	2	12.2333	1	54.7	2
AP83	1	1	2	8.9	2	11	2	4.13333	2	10.5333	2	14	1	48.5667	2
AP84	1	2	2	9.61667	2	7	1	2.53333	1	13.8333	2	16.5667	2	49.55	2
AP85	1	3	2	11.7333	2	3.26667	1	2.26667	1	14.1	2	24.1833	2	55.55	2
AP86	1	1	1	9.36667	2	6.16667	1	2.16667	1	12.2167	2	21.25	2	51.1667	2
AP87	1	3	2	8	2	10	2	2.48333	1	21.55	2	16.1833	2	58.2167	2
AP88	1	1	2	14.15	2	11.3833	2	3.18333	2	7.6	1	14.5667	1	50.8833	2
AP89	1	2	1	13.2833	2	12.3333	2	3.33333	2	11.45	2	15.4	2	55.8	2
AP90	1	2	2	16	2	13.2	2	2.2	1	20.8	2	18.7333	2	70.9333	2
AP91	1	1	2	13.5167	2	7.11667	2	3.11667	2	16.3667	2	14.75	1	54.8667	2
AP92	1	2	1	13.15	2	6.25	1	1.75	1	18.2	2	17.6833	2	57.0333	2
AP93	1	1	2	7	2	7.56667	2	2.56667	1	17.3333	2	22.8	2	57.2667	2
AP94	1	1	1	11	2	6.15	1	5.15	2	21	2	14.7167	1	58.0167	2
AP95	1	2	1	9	2	14.5167	2	3.51667	2	19	2	19.85	2	65.8833	2
AP96	1	3	2	14	2	11.0833	2	1.91667	1	35	2	11.6167	1	73.6167	2
AP97	1	1	2	9	2	9.71667	2	3.71667	2	19	2	13.3667	1	54.8	2
AP98	1	2	1	8	2	14.1667	2	3.16667	2	27	2	21.3	2	73.6333	2
AP99	1	3	2	10	2	12	2	1.83333	1	7.06667	1	12.4	1	43.3	2
AP100	1	1	2	11.2	2	9.93333	2	2.93333	1	36	2	9.48333	1	69.55	2
AP101	1	2	1	17.3833	2	8.2	2	3.2	2	14.85	2	12.2333	1	55.8667	2
AP102	1	3	2	8.56667	2	11	2	4.13333	2	11.7833	2	14	1	49.4833	2
AP103	1	2	2	9.18333	2	11.1667	2	2.16667	1	21.5167	2	14.4333	1	58.4667	2
AP104	1	1	2	9.45	2	7	1	2.53333	1	14.2667	2	16.5667	2	49.8167	2
AP105	1	2	2	11.7333	2	3.26667	1	2.26667	1	14	2	24.1833	2	55.45	2
AP106	1	2	1	9.2	2	6.16667	1	2.16667	1	12.2	2	21.25	2	50.9833	2
AP107	1	1	1	13.15	2	6.25	1	1.75	1	18.1667	2	17.6833	2	57	2
AP108	1	1	2	9.18333	2	11.1667	2	2.16667	1	21.4833	2	14.4333	1	58.4333	2
AP109	1	1	2	12.2833	2	9.65	2	2.65	1	12.2833	2	13.1833	1	50.05	2
AP110	1	2	1	8	2	10	2	3.16667	2	20.7167	2	17.7333	2	59.6167	2
AP111	1	3	2	12	2	7.71667	2	2.71667	1	8.21667	1	17.8667	2	48.5167	2
AP112	1	1	2	10	2	12	2	3.66667	2	7.06667	1	12.4	1	45.1333	2
AP113	1	2	1	5.88333	2	7.71667	2	2.71667	1	11.8833	2	17.8667	2	46.0667	2
AP114	1	1	2	12.2833	2	9.65	2	2.65	1	11.2833	2	13.1833	1	49.05	2
AP115	1	3	2	9.18333	2	8.36667	2	3.36667	2	14.2833	2	14.1333	1	49.3333	2
AP116	1	1	2	9.73333	2	14.1833	2	3.16667	2	13.9167	2	19.3333	2	60.3333	2
AP117	1	2	2	12.6833	2	6.16667	1	3.21667	2	15.0833	2	12.2833	1	49.4333	2
AP118	1	3	1	11.55	2	16.15	2	15.15	2	6.88333	1	13.2	1	62.9333	2
AP119	1	1	1	11.1833	2	8	2	3.18333	2	11.5333	2	23.1833	2	57.0833	2
AP120	1	2	2	9.91667	2	7.55	2	2.55	1	13.4	2	14.1	1	47.5167	2
AP121	1	2	2	14.15	2	11.3833	2	3.38333	2	8.16667	1	16.0667	2	53.15	2
AP122	1	1	1	13.2833	2	12.3333	2	1.48333	1	9.11667	1	15.4	2	51.6167	2
AP123	1	1	2	7	2	8.36667	2	3.18333	2	12.6167	2	14.1333	1	45.3	2
AP124	1	1	2	16	2	13.2167	2	3.33333	2	22.8	2	19.3833	2	74.7333	2
AP125	1	1	1	8	2	10	2	3.16667	2	18.6833	2	17.7333	2	57.5833	2
AP126	1	2	1	13.5167	2	6.95	1	2.2	1	18.3667	2	16.25	2	57.2833	2
AP127	1	3	2	10.2833	2	7.56667	2	3.11667	2	17.3333	2	22.8	2	61.1	2
AP128	1	1	2	12.8833	2	5.65	1	4.31667	2	13.3333	2	14.7167	1	50.9	2
AP129	1	2	2	9	2	13.5167	2	3.51667	2	14.45	2	17.85	2	58.3333	2
AP130	1	3	2	14	2	11.25	2	2.2	1	29.6833	2	10.2833	1	67.4167	2
AP131	1	1	1	9	2	10.7	2	3.11667	2	17.65	2	13.3667	1	53.8333	2
AP132	1	2	2	8	2	14.1667	2	4.31667	2	23.1833	2	22.1333	2	71.8	2
AP133	1	3	2	13	2	7.76667	2	3.51667	2	31.0833	2	16.3167	2	71.6833	2
AP134	1	1	2	16.55	2	5.36667	1	3.2	2	14.85	2	12.2333	1	52.2	2
AP135	1	2	2	6.73333	2	12.6167	2	3.51667	2	13.85	2	19.3333	2	56.05	2
AP136	1	1	2	12	2	7.71667	2	2.71667	1	8.71667	1	17.8667	2	49.0167	2
AP137	1	2	2	10	2	12	2	3.66667	2	6.73333	1	12.4	1	44.8	2
AP138	1	2	2	8.9	2	11	2	3.91667	2	12.2833	2	14	1	50.1	2
AP139	1	1	2	9.61667	2	7	1	3.5	2	13.35	2	17.6667	2	51.1333	2
AP140	1	1	1	12.7333	2	3.26667	1	2.26667	1	14	2	13.65	1	45.9167	2
AP141	1	1	1	10.3667	2	8.16667	2	4.16667	2	11.3667	2	18.25	2	52.3167	2
AP142	1	2	2	13.15	2	6.25	1	3.25	2	19.1667	2	16.85	2	58.6667	2
AP143	1	3	2	10.3167	2	3.16667	1	2.16667	1	20.2333	2	14.6	1	50.4833	2
AP144	1	1	1	8.9	2	11	2	3.51667	2	8.16667	1	14	1	45.5833	2
AP145	1	2	2	5.61667	2	7	1	4.31667	2	12	2	19	2	47.9333	2
AP146	1	3	2	11.7333	2	3.26667	1	2.26667	1	8.33333	1	14.65	1	40.25	2
AP147	1	1	1	9.36667	2	5.68333	1	4.68333	2	12.2	2	20.9167	2	52.85	2
AP148	1	3	1	5.88333	2	7.71667	2	2.71667	1	11.3833	2	17.8667	2	45.5667	2
AP149	1	2	2	12.6833	2	7.16667	2	3.36667	2	10.0833	2	12.2833	1	45.5833	2
AP150	1	3	1	14.4833	2	9.38333	2	2.55	1	18.1667	2	17.6833	2	62.2667	2
AP151	1	1	1	11.4333	2	9.26667	2	4.26667	2	9.95	1	16.4667	2	51.3833	2
AP152	1	2	2	8.9	2	11	2	2.9	1	12.2833	2	19.3833	2	54.4667	2
AP153	1	2	2	9.61667	2	7	1	3.33333	2	15.55	2	17	2	52.5	2
AP154	1	1	1	11.7333	2	3.26667	1	2.76667	1	14	2	21.6833	2	53.45	2
AP155	1	1	2	5.36667	2	7.16667	2	3.28333	2	12.7333	2	21.3167	2	49.8667	2
AP156	1	1	1	12.65	2	5.36667	1	4.36667	2	13.6667	2	17.6833	2	53.7333	2
AP157	1	2	1	11.3667	2	11.1667	2	4.16667	2	18.4833	2	14.4333	1	59.6167	2
AP158	1	3	2	8.9	2	11	2	3.45	2	12.2833	2	14	1	49.6333	2
AP159	1	1	2	9.18333	2	8.36667	2	3.36667	2	14.6167	2	14.1333	1	49.6667	2
AP160	1	1	2	9.55	2	16.15	2	5.15	2	6.71667	1	12.1667	1	49.7333	2
AP161	1	2	1	11.1833	2	8	2	3.08333	2	11.5333	2	19.5167	2	53.3167	2
AP162	1	3	2	8.45	2	7.55	2	3.65	2	7.23333	1	13.4333	1	40.3167	2
AP163	1	2	2	9.73333	2	14.1833	2	3.16667	2	13.5833	2	19.3333	2	60	2
AP164	1	3	2	12.6833	2	6.16667	1	3.21667	2	15.0833	2	12.2833	1	49.4333	2
AP165	1	1	1	11.55	2	14.8	2	15.15	2	6.88333	1	13.2	1	61.5833	2
AP166	1	2	1	11.1833	2	8	2	3.18333	2	11.2	2	23.1833	2	56.75	2
AP167	1	3	2	9.91667	2	7.55	2	2.55	1	12.4	2	14.1	1	46.5167	2
AP168	1	1	2	14.15	2	11.3833	2	3.38333	2	8.53333	1	16.0667	2	53.5167	2
AP169	1	1	2	8	2	10	2	2.48333	1	21.55	2	16.1833	2	58.2167	2
AP170	1	2	2	14.15	2	11.3833	2	3.18333	2	8.16667	1	14.5667	1	51.45	2
AP171	1	2	1	13.2833	2	12.3333	2	3.33333	2	11.45	2	15.4	2	55.8	2
AP172	1	1	2	14.1833	2	13.2	2	2.2	1	20.8	2	18.7333	2	69.1167	2
AP173	1	1	2	13.3333	2	7.11667	2	3.11667	2	16.3667	2	14.75	1	54.6833	2
AP174	1	1	2	7.2	2	7.56667	2	2.56667	1	17.3333	2	22.8	2	57.4667	2
AP175	1	2	1	10.95	2	6.15	1	5.15	2	21	2	14.7167	1	57.9667	2
AP176	1	3	1	9	2	14.5167	2	3.51667	2	19	2	19.85	2	65.8833	2
AP177	1	2	1	13.2833	2	12.3333	2	1.48333	1	9.28333	1	15.4	2	51.7833	2
AP178	1	1	2	14	2	11.0833	2	1.91667	1	31.2	2	11.6167	1	69.8167	2
AP179	1	2	2	8.53333	2	9.71667	2	3.71667	2	19	2	13.3667	1	54.3333	2
AP180	1	3	1	7.1	2	14.1667	2	3.16667	2	27	2	21.3	2	72.7333	2
AP181	1	1	2	10.3833	2	12	2	1.83333	1	7.06667	1	12.4	1	43.6833	2
AP182	1	2	2	11.1333	2	9.93333	2	2.93333	1	36	2	9.48333	1	69.4833	2
AP183	1	3	1	14.2167	2	8.2	2	3.2	2	14.85	2	12.2333	1	52.7	2
AP184	1	1	2	8.9	2	11	2	4.13333	2	11.7833	2	14	1	49.8167	2
AP185	1	2	2	9.61667	2	7	1	2.53333	1	14.8333	2	16.5667	2	50.55	2
AP186	1	2	2	11.7333	2	3.26667	1	2.26667	1	14	2	24.1833	2	55.45	2
AP187	1	1	1	9.36667	2	6.16667	1	2.16667	1	12.2	2	21.25	2	51.15	2
AP188	1	2	2	7	2	8.36667	2	3.18333	2	12.6167	2	14.1333	1	45.3	2
AP189	1	1	2	16	2	13.2	2	3.33333	2	22.8	2	19.3833	2	74.7167	2
AP190	1	1	1	13.15	2	6.25	1	1.75	1	17.7167	2	17.6833	2	56.55	2
AP191	1	1	2	8.36667	2	11.1667	2	2.16667	1	21.4833	2	14.4333	1	57.6167	2
AP192	1	2	2	12.2833	2	9.65	2	2.65	1	12.2833	2	13.1833	1	50.05	2
AP193	1	3	1	8	2	10	2	3.16667	2	20.7167	2	17.7333	2	59.6167	2
AP194	1	1	2	12	2	6.38333	1	2.71667	1	8.21667	1	17.8667	2	47.1833	2
AP195	1	2	2	10	2	11.2833	2	3.66667	2	7.06667	1	12.4	1	44.4167	2
AP196	1	3	1	5.21667	2	8.68333	2	2.71667	1	11.8833	2	17.8667	2	46.3667	2
AP197	1	1	2	9.2	2	7.73333	2	3.36667	2	14.2833	2	14.1333	1	48.7167	2
AP198	1	2	2	9.73333	2	15.2833	2	3.16667	2	13.9167	2	19.3333	2	61.4333	2
AP199	1	3	2	12.6833	2	6.18333	1	3.21667	2	15.0833	2	12.2833	1	49.45	2
AP200	1	1	1	13.5167	2	7.11667	2	2.2	1	18.3667	2	16.25	2	57.45	2
AP201	1	1	1	11.25	2	11.3167	2	15.15	2	6.88333	1	13.2	1	57.8	2
AP202	1	2	1	10.6833	2	8	2	3.18333	2	11.5333	2	23.1833	2	56.5833	2
AP203	1	2	2	8.91667	2	7.55	2	2.55	1	13.4	2	14.1	1	46.5167	2
AP204	1	1	2	14.3167	2	12.3833	2	3.38333	2	8.16667	1	16.0667	2	54.3167	2
AP205	1	1	1	12.45	2	13.35	2	1.48333	1	9.11667	1	15.4	2	51.8	2
AP206	1	1	2	7.3	2	8.36667	2	3.18333	2	12.6167	2	14.1333	1	45.6	2
AP207	1	2	2	16.2	2	9.86667	2	3.33333	2	22.8	2	19.3833	2	71.5833	2
AP208	1	3	1	13.5167	2	7.11667	2	2.2	1	17.9167	2	16.25	2	57	2
AP209	1	1	2	10.2833	2	10.5667	2	3.11667	2	17.3333	2	22.8	2	64.1	2
AP210	1	2	2	12.8833	2	5.31667	1	4.31667	2	13.3333	2	14.7167	1	50.5667	2
AP211	1	1	2	10.2833	2	7.56667	2	3.11667	2	17.3333	2	22.8	2	61.1	2
AP212	1	3	2	9	2	14.9167	2	3.51667	2	14.45	2	17.85	2	59.7333	2
AP213	1	1	2	14	2	11.0833	2	2.2	1	29.6833	2	10.2833	1	67.25	2
AP214	1	2	1	9	2	11.7167	2	3.11667	2	17.65	2	13.3667	1	54.85	2
AP215	1	3	2	8	2	14.1667	2	4.31667	2	23.1833	2	22.1333	2	71.8	2
AP216	1	1	2	13	2	9.93333	2	3.51667	2	31.0833	2	16.3167	2	73.85	2
AP217	1	2	2	16.55	2	6.3	1	3.2	2	14.85	2	12.2333	1	53.1333	2
AP218	1	2	2	6.73333	2	14.1833	2	3.51667	2	13.85	2	19.3333	2	57.6167	2
AP219	1	1	2	8.9	2	11	2	3.91667	2	12.2833	2	14	1	50.1	2
AP220	1	1	2	9.61667	2	7	1	3.5	2	13.35	2	17.6667	2	51.1333	2
AP221	1	1	1	12.7333	2	3.26667	1	2.26667	1	14	2	13.65	1	45.9167	2
AP222	1	2	2	12.8833	2	5.31667	1	4.31667	2	13.3333	2	14.7167	1	50.5667	2
AP223	1	2	1	10.3667	2	8.16667	2	4.16667	2	11.3667	2	18.25	2	52.3167	2
AP224	1	3	2	13.3167	2	7.26667	2	3.25	2	19.1667	2	16.85	2	59.85	2
AP225	1	1	2	10.3167	2	5.35	1	2.16667	1	21.4833	2	14.6	1	53.9167	2
AP226	1	2	1	8.9	2	11	2	3.51667	2	8.16667	1	14	1	45.5833	2
AP227	1	3	2	5.61667	2	7	1	4.31667	2	12	2	19	2	47.9333	2
AP228	1	1	2	11.7333	2	3.26667	1	2.26667	1	8.33333	1	14.65	1	40.25	2
AP229	1	2	1	9.36667	2	5.68333	1	4.68333	2	12.2	2	20.9167	2	52.85	2
AP230	1	3	2	12.6833	2	7.16667	2	3.36667	2	10.0833	2	12.2833	1	45.5833	2
AP231	1	1	1	14.4833	2	9.38333	2	2.55	1	17.5333	2	17.6833	2	61.6333	2
AP232	1	2	1	11.4333	2	9.26667	2	4.26667	2	9.95	1	16.4667	2	51.3833	2
AP233	1	3	2	9	2	14.5167	2	3.51667	2	14.45	2	17.85	2	59.3333	2
AP234	1	2	2	8.9	2	11	2	2.9	1	12.2833	2	19.3833	2	54.4667	2
AP235	1	1	2	9.61667	2	7	1	3.33333	2	10.9667	2	17	2	47.9167	2
AP236	1	1	1	11.7333	2	3.26667	1	2.76667	1	14	2	21.6833	2	53.45	2
AP237	1	1	2	5.36667	2	7.16667	2	3.28333	2	12.7333	2	21.3167	2	49.8667	2
AP238	1	2	1	13.8167	2	5.36667	1	4.36667	2	13.6667	2	17.6833	2	54.9	2
AP239	1	3	1	13.3667	2	11.1667	2	4.16667	2	17.8167	2	14.4333	1	60.95	2
AP240	1	1	2	8.9	2	11	2	3.45	2	12.2833	2	14	1	49.6333	2
AP241	1	2	2	9.55	2	16.15	2	5.15	2	6.71667	1	12.1667	1	49.7333	2
AP242	1	3	1	11.35	2	8	2	3.08333	2	11.5333	2	19.5167	2	53.4833	2
AP243	1	1	2	8.46667	2	7.55	2	3.65	2	6.83333	1	13.4333	1	39.9333	1
AP244	1	1	2	14	2	11.0833	2	2.2	1	29.6833	2	10.2833	1	67.25	2
AP245	1	2	1	9	2	9.71667	2	3.11667	2	17.65	2	13.3667	1	52.85	2
AP246	1	3	2	8	2	14.1667	2	4.31667	2	23.1833	2	22.1333	2	71.8	2
AP247	1	1	2	13	2	9.93333	2	3.51667	2	31.0833	2	16.3167	2	73.85	2
AP248	1	2	2	16.55	2	4.2	1	3.2	2	14.85	2	12.2333	1	51.0333	2
AP249	1	3	2	6.73333	2	14.1833	2	3.51667	2	13.85	2	19.3333	2	57.6167	2
AP250	1	1	2	8.9	2	11	2	3.91667	2	11.6167	2	14	1	49.4333	2
AP251	1	2	2	9.61667	2	7	1	3.5	2	13.35	2	17.6667	2	51.1333	2
AP252	1	3	2	9.48333	2	7.55	2	3.65	2	7.2	1	13.4333	1	41.3167	2
AP253	1	2	1	12.7333	2	3.26667	1	2.26667	1	14	2	13.65	1	45.9167	2
AP254	1	1	1	10.3667	2	8.16667	2	4.16667	2	11.3667	2	18.25	2	52.3167	2
AP255	1	1	2	13.15	2	6.25	1	3.25	2	19.1667	2	16.85	2	58.6667	2
AP256	1	1	2	10.3167	2	3.16667	1	2.16667	1	21.4833	2	14.6	1	51.7333	2
AP257	1	2	1	8.9	2	11	2	3.51667	2	8.16667	1	14	1	45.5833	2
AP258	1	3	2	5.61667	2	7	1	4.31667	2	12	2	19	2	47.9333	2
AP259	1	1	2	11.7333	2	3.26667	1	2.26667	1	9.33333	1	14.65	1	41.25	2
AP260	1	2	1	9.36667	2	5.68333	1	4.68333	2	12.2	2	20.9167	2	52.85	2
AP261	1	3	2	12.6833	2	7.16667	2	3.36667	2	10.0833	2	12.2833	1	45.5833	2
AP262	1	1	1	14.4833	2	9.38333	2	2.55	1	18.1667	2	17.6833	2	62.2667	2
AP263	1	2	1	11.4333	2	9.26667	2	4.26667	2	9.95	1	16.4667	2	51.3833	2
AP264	1	3	2	8.9	2	11	2	2.9	1	12.2833	2	19.3833	2	54.4667	2
AP265	1	1	2	9.61667	2	7	1	3.33333	2	15.55	2	17	2	52.5	2
AP266	1	2	1	11.7333	2	3.26667	1	2.76667	1	14	2	21.6833	2	53.45	2
AP267	1	2	2	5.36667	2	7.16667	2	3.28333	2	12.7333	2	21.3167	2	49.8667	2
AP268	1	1	1	13.8167	2	5.36667	1	4.36667	2	13.6667	2	17.6833	2	54.9	2
AP269	1	1	1	13.3667	2	11.1667	2	4.16667	2	18.4833	2	14.4333	1	61.6167	2
AP270	1	1	2	8.9	2	11	2	3.45	2	12.2833	2	14	1	49.6333	2
AP271	1	2	2	9.55	2	16.15	2	5.15	2	6.71667	1	12.1667	1	49.7333	2
AP272	1	3	1	11.1833	2	8	2	3.08333	2	11.5333	2	19.5167	2	53.3167	2
AP273	1	1	2	8.45	2	7.55	2	3.65	2	7.23333	1	13.4333	1	40.3167	2
