# Supplementary material for: Medical data integration using HL7 standards for patient’s early identification
Source: PLoS One. 2021 Dec 31;16(12):e0262067. doi: 10.1371/journal.pone.0262067 (PMC8719694; doi:10.1371/journal.pone.0262067)
Supplement: S2 Appendix — (XLSX) [file pone.0262067.s002.xlsx]

## Sheet: Intervention Data
Appointment	Week	Clinic	Gender	Identification (min)	ID Target	Wait To Triage (min)	Wait Target	Triage (min)	Triage Target	Wait to Physician (min)	Physician Target	Treatment (min)	Treatment Target	Journey	Journey Target
AP1	2	2	2	0.3	1	8.36667	2	2.36667	1	14.2833	2	14.1333	1	39.45	1
AP2	2	3	1	0.333333	1	10.2	2	1.85	1	17.9167	2	19.3333	2	49.6333	2
AP3	2	2	1	0.283333	1	6.16667	1	1.16667	1	15.0833	2	14.2833	1	36.9833	1
AP4	2	2	1	0.3	1	14.15	2	3.15	2	7.05	1	13.2	1	37.85	1
AP5	2	2	2	0.316667	1	6.88333	1	2.36667	1	11.5333	2	24.1833	2	45.2833	2
AP6	2	1	2	0.35	1	5.55	1	3.55	2	13.4	2	14.1	1	36.95	1
AP7	2	2	1	0.3	1	9.05	2	1.53333	1	8.18333	1	14.5667	1	33.6333	1
AP8	2	1	2	0.283333	1	11.1667	2	1.33333	1	9.11667	1	15.4	2	37.3	1
AP9	2	1	2	0.3	1	9.2	2	1.2	1	18.35	2	19.3833	2	48.4333	2
AP10	2	1	1	0.333333	1	4.28333	1	0.95	1	11.5333	2	16.75	2	33.85	1
AP11	2	1	2	0.283333	1	7.56667	2	2.56667	1	12.3333	2	22.8	2	45.55	2
AP12	2	1	1	0.3	1	4.31667	1	1.81667	1	12.6667	2	15.7167	2	34.8167	1
AP13	2	1	2	0.316667	1	6.51667	1	2.51667	1	11.7167	2	19.85	2	40.9167	2
AP14	2	1	2	0.35	1	11.0833	2	3.08333	2	35.55	2	11.6167	1	61.6833	2
AP15	2	2	1	0.3	1	9.71667	2	2.71667	1	16.5333	2	13.8667	1	43.1333	2
AP16	2	2	1	0.283333	1	4.16667	1	2.16667	1	21.2833	2	22.1333	2	50.0333	2
AP17	2	1	1	0.3	1	8.93333	2	1.93333	1	31.65	2	16.3167	2	59.1333	2
AP18	2	1	2	0.333333	1	4.2	1	2.2	1	14.6833	2	12.2333	1	33.65	1
AP19	2	1	2	0.283333	1	8.18333	2	3.33333	2	12.2833	2	14	1	38.0833	1
AP20	2	2	1	0.3	1	6.16667	1	1.73333	1	13.9167	2	17	2	39.1167	1
AP21	2	2	2	0.316667	1	3.26667	1	2.26667	1	14.3333	2	11.9833	1	32.1667	1
AP22	2	3	2	0.35	1	8.16667	2	2.16667	1	11.3667	2	20.25	2	42.3	2
AP23	2	1	2	0.3	1	4.25	1	2.25	1	18.1667	2	13.6833	1	38.65	1
AP24	2	1	2	0.283333	1	6.31667	1	3.31667	2	13.8667	2	18.7167	2	42.5	2
AP25	2	2	1	0.283333	1	9.51667	2	2.51667	1	19.15	2	11.85	1	43.3167	2
AP26	2	2	2	0.3	1	5.08333	1	3.58333	2	24.2333	2	12.6167	1	45.8167	2
AP27	2	2	1	0.316667	1	7.91667	2	2.58333	1	19.7333	2	15.3667	2	45.9167	2
AP28	2	1	2	0.283333	1	8.16667	2	4.16667	2	11.3667	2	16.25	2	40.2333	2
AP29	2	3	1	0.3	1	9.31667	2	3.15	2	5.21667	1	13.2	1	31.1833	1
AP30	2	1	1	0.283333	1	14.3167	2	4.65	2	4.38333	1	12.1667	1	35.8	1
AP31	2	2	2	0.283333	1	7.16667	2	2.33333	1	9.11667	1	15.4	2	34.3	1
AP32	2	3	2	0.3	1	9.35	2	2.83333	1	7.71667	1	15.4	2	35.6	1
AP33	2	1	1	0.333333	1	9.53333	2	1.68333	1	15.25	2	13.1667	1	39.9667	1
AP34	2	2	2	0.3	1	8.66667	2	1.88333	1	6.56667	1	12.4	1	29.8167	1
AP35	2	2	1	0.3	1	9.05	2	2.53333	1	9.2	1	14.5667	1	35.65	1
AP36	2	1	1	0.283333	1	9.11667	2	2.38333	1	8.61667	1	14.5667	1	34.9667	1
AP37	2	1	2	0.35	1	11.0833	2	3.08333	2	33.4667	2	11.6167	1	59.6	2
AP38	2	1	2	0.283333	1	8.18333	2	3.66667	2	12.6167	2	14	1	38.75	1
AP39	2	2	1	0.3	1	10.5	2	2.36667	1	10.4	2	14	1	37.5667	1
AP40	2	3	2	0.3	1	7.63333	2	3.3	2	16.3167	2	13.4333	1	40.9833	2
AP41	2	1	1	0.3	1	6.1	1	1.76667	1	20.6833	2	17.3	2	46.15	2
AP42	2	2	1	0.3	1	8.21667	2	1.93333	1	31.25	2	16.3167	2	58.0167	2
AP43	2	3	1	0.3	1	9.23333	2	2.71667	1	16.7	2	13.8667	1	42.8167	2
AP44	2	1	2	0.283333	1	6.71667	1	3.66667	2	17.65	2	13.3667	1	41.6833	2
AP45	2	2	1	0.316667	1	7.65	2	2.65	1	12.4833	2	13.1833	1	36.2833	1
AP46	2	3	1	0.283333	1	9.51667	2	2.51667	1	18.9167	2	11.85	1	43.0833	2
AP47	2	1	2	0.283333	1	8.36667	2	1.36667	1	9.06667	1	12.4	1	31.4833	1
AP48	2	2	2	0.3	1	9.2	2	1.2	1	18.4333	2	19.3833	2	48.5167	2
AP49	2	2	2	0.35	1	9.18333	2	3.18333	2	14.85	2	19.3333	2	46.9	2
AP50	2	1	1	0.35	1	8.93333	2	1.93333	1	17.4	2	16.1833	2	44.8	2
AP51	2	1	1	0.333333	1	8.75	2	3.91667	2	19.25	2	14.45	1	46.7	2
AP52	2	1	2	0.283333	1	7.56667	2	2.56667	1	12.5667	2	22.8	2	45.7833	2
AP53	2	2	2	0.316667	1	6.51667	1	2.51667	1	11.95	2	19.85	2	41.15	2
AP54	2	3	2	0.3	1	8.36667	2	2.36667	1	13.7333	2	14.1333	1	38.9	1
AP55	2	1	1	0.316667	1	8.36667	2	4.36667	2	12.6167	2	15.3	2	40.9667	2
AP56	2	2	1	0.316667	1	8.2	2	2.53333	1	13.1667	2	19.55	2	43.7667	2
AP57	2	3	2	0.35	1	8.2	2	0.866667	1	14.2167	2	12.2333	1	35.8667	1
AP58	2	1	2	0.35	1	8.16667	2	2.16667	1	11.3667	2	20.25	2	42.3	2
AP59	2	2	2	0.283333	1	8.16667	2	4.16667	2	11.3667	2	16.25	2	40.2333	2
AP60	2	3	2	0.316667	1	6.88333	1	2.36667	1	11.5333	2	24.1833	2	45.2833	2
AP61	2	1	1	0.3	1	5.16667	1	2.13333	1	11.5333	2	21.6833	2	40.8167	2
AP62	2	2	2	0.316667	1	7.93333	2	2.93333	1	16	2	13.4833	1	40.6667	2
AP63	2	2	1	0.316667	1	7.91667	2	2.58333	1	18.6333	2	15.3667	2	44.8167	2
AP64	2	1	2	0.283333	1	7.71667	2	2.71667	1	7.93333	1	17.8667	2	36.5167	1
AP65	2	1	2	0.35	1	5.55	1	3.55	2	13.2333	2	14.1	1	36.7833	1
AP66	2	1	1	0.333333	1	7.38333	2	1.55	1	11.2333	2	11.9333	1	32.4333	1
AP67	2	2	2	0.283333	1	8.81667	2	2.48333	1	15.3167	2	17.6833	2	44.5833	2
AP68	2	3	2	0.333333	1	6.23333	1	2.23333	1	12.7333	2	18.25	2	39.7833	1
AP69	2	1	2	0.3	1	7.16667	2	3.66667	2	7.08333	1	12.7833	1	31	1
AP70	2	2	1	0.35	1	5.28333	1	3.11667	2	18.9	2	16.75	2	44.4	2
AP71	2	3	1	0.3	1	6.08333	1	1.73333	1	14.0167	2	17	2	39.1333	1
AP72	2	1	2	0.283333	1	6.73333	1	1.75	1	14.3	2	17	2	40.0667	2
AP73	2	2	2	0.283333	1	6.31667	1	3.31667	2	13.3667	2	18.7167	2	42	2
AP74	2	3	1	0.283333	1	6.16667	1	1.16667	1	15.0833	2	14.2833	1	36.9833	1
AP75	2	1	2	0.283333	1	6.15	1	2.15	1	16.15	2	12.7167	1	37.45	1
AP76	2	2	1	0.3	1	4.31667	1	1.81667	1	11.3333	2	15.7167	2	33.4833	1
AP77	2	2	2	0.3	1	5.08333	1	3.58333	2	21	2	12.6167	1	42.5833	2
AP78	2	1	1	0.3	1	4.95	1	3.95	2	16.6	2	19.85	2	45.65	2
AP79	2	1	1	0.333333	1	4.28333	1	0.95	1	11.5333	2	16.75	2	33.85	1
AP80	2	1	2	0.3	1	4.25	1	2.25	1	18.1667	2	13.6833	1	38.65	1
AP81	2	2	2	0.333333	1	4.2	1	2.2	1	14.2333	2	12.2333	1	33.2	1
AP82	2	3	1	0.283333	1	4.16667	1	2.16667	1	21.1667	2	22.1333	2	49.9167	2
AP83	2	1	1	0.3	1	3.56667	1	2.56667	1	13.4167	2	18.6833	2	38.5333	1
AP84	2	2	2	0.3	1	3.3	1	2.65	1	11.55	2	17.8667	2	35.6667	1
AP85	2	3	2	0.316667	1	3.26667	1	2.26667	1	14.1167	2	11.9833	1	31.95	1
AP86	2	1	1	0.3	1	3.26667	1	2.58333	1	14	2	13.65	1	33.8	1
AP87	2	2	1	0.333333	1	3.25	1	2.25	1	14.55	2	16.1833	2	36.5667	1
AP88	2	1	1	0.3	1	14.15	2	3.15	2	6.71667	1	13.2	1	37.5167	1
AP89	2	2	1	0.283333	1	13.3167	2	5.15	2	7.21667	1	12.1667	1	38.1333	1
AP90	2	3	2	0.283333	1	11.1667	2	1.33333	1	9.11667	1	15.4	2	37.3	1
AP91	2	1	2	0.3	1	9.5	2	2.83333	1	9.11667	1	15.4	2	37.15	1
AP92	2	2	1	0.333333	1	10.2	2	1.85	1	17.9167	2	19.3333	2	49.6333	2
AP93	2	2	2	0.3	1	8.66667	2	1.38333	1	7.06667	1	12.4	1	29.8167	1
AP94	2	1	1	0.3	1	9.05	2	1.53333	1	9.05	1	14.5667	1	34.5	1
AP95	2	1	1	0.283333	1	9.11667	2	1.38333	1	8.16667	1	14.5667	1	33.5167	1
AP96	2	1	2	0.35	1	9.75	2	2.08333	1	35.1167	2	11.6167	1	58.9167	2
AP97	2	2	2	0.283333	1	8.18333	2	3.33333	2	13.85	2	14	1	39.65	1
AP98	2	3	1	0.3	1	10.5	2	2.36667	1	12.2833	2	14	1	39.45	1
AP99	2	1	2	0.3	1	7.63333	2	3.3	2	13.45	2	13.4333	1	38.1167	1
AP100	2	2	1	0.3	1	6.1	1	1.76667	1	20.5167	2	17.3	2	45.9833	2
AP101	2	3	1	0.3	1	8.93333	2	1.93333	1	31.75	2	16.3167	2	59.2333	2
AP102	2	1	1	0.3	1	9.71667	2	2.71667	1	16.9333	2	13.8667	1	43.5333	2
AP103	2	2	2	0.283333	1	9.71667	2	3.66667	2	19.5167	2	13.3667	1	46.55	2
AP104	2	3	1	0.316667	1	9.65	2	2.65	1	12.2833	2	13.1833	1	38.0833	1
AP105	2	1	1	0.283333	1	9.51667	2	2.51667	1	13.35	2	11.85	1	37.5167	1
AP106	2	2	2	0.283333	1	12.3667	2	1.36667	1	9.06667	1	12.4	1	35.4833	1
AP107	2	2	2	0.3	1	8.2	2	1.2	1	18.4667	2	19.3833	2	47.55	2
AP108	2	1	2	0.35	1	7.18333	2	3.18333	2	14.3167	2	19.3333	2	44.3667	2
AP109	2	1	1	0.35	1	8.93333	2	1.93333	1	17.4	2	16.1833	2	44.8	2
AP110	2	1	1	0.333333	1	8.75	2	3.91667	2	19.1833	2	14.45	1	46.6333	2
AP111	2	2	2	0.283333	1	7.56667	2	2.56667	1	12.3	2	22.8	2	45.5167	2
AP112	2	3	2	0.316667	1	6.51667	1	2.51667	1	12.1	2	18.3667	2	39.8167	1
AP113	2	1	2	0.3	1	8.36667	2	2.36667	1	14.2833	2	14.1333	1	39.45	1
AP114	2	2	1	0.316667	1	8.36667	2	4.36667	2	12.8	2	15.3	2	41.15	2
AP115	2	3	1	0.316667	1	8.2	2	2.53333	1	13.3	2	19.55	2	43.9	2
AP116	2	1	2	0.35	1	8.2	2	0.866667	1	14.4833	2	12.2333	1	36.1333	1
AP117	2	2	2	0.35	1	8.16667	2	2.16667	1	11.3667	2	20.25	2	42.3	2
AP118	2	3	2	0.283333	1	8.16667	2	4.16667	2	11.3667	2	16.25	2	40.2333	2
AP119	2	1	2	0.316667	1	6.88333	1	2.36667	1	11.5333	2	24.1833	2	45.2833	2
AP120	2	2	1	0.3	1	5.16667	1	2.13333	1	11.5333	2	20.0667	2	39.2	1
AP121	2	2	2	0.316667	1	7.93333	2	2.93333	1	12.9	2	13.4833	1	37.5667	1
AP122	2	1	1	0.316667	1	7.91667	2	2.58333	1	18.7167	2	15.3667	2	44.9	2
AP123	2	1	2	0.283333	1	7.71667	2	2.71667	1	8.73333	1	17.8667	2	37.3167	1
AP124	2	1	2	0.35	1	5.55	1	3.55	2	13.4	2	14.1	1	36.95	1
AP125	2	2	1	0.333333	1	7.55	2	1.55	1	11.2333	2	11.9333	1	32.6	1
AP126	2	3	2	0.283333	1	7.48333	2	2.48333	1	15.1667	2	17.6833	2	43.1	2
AP127	2	1	2	0.333333	1	7.36667	2	2.23333	1	12.2333	2	18.25	2	40.4167	2
AP128	2	2	2	0.3	1	8.1	2	3.66667	2	10.0833	2	12.7833	1	34.9333	1
AP129	2	3	1	0.35	1	5.28333	1	3.11667	2	18.2833	2	16.75	2	43.7833	2
AP130	2	1	1	0.3	1	6.16667	1	1.73333	1	13.6833	2	17	2	38.8833	1
AP131	2	2	2	0.283333	1	7	1	1.75	1	13.95	2	16.1667	2	39.15	1
AP132	2	3	2	0.283333	1	6.31667	1	3.31667	2	13.7833	2	18.7167	2	42.4167	2
AP133	2	1	1	0.283333	1	6.16667	1	1.16667	1	14.9167	2	14.2833	1	36.8167	1
AP134	2	2	2	0.283333	1	6.15	1	2.15	1	16	2	12.7167	1	37.3	1
AP135	2	2	1	0.3	1	4.31667	1	1.81667	1	13.3333	2	15.7167	2	35.4833	1
AP136	2	1	2	0.3	1	5.08333	1	3.58333	2	23.6667	2	12.6167	1	45.25	2
AP137	2	1	1	0.3	1	4.95	1	3.95	2	17.05	2	19.85	2	46.1	2
AP138	2	1	1	0.333333	1	4.28333	1	0.95	1	11.5333	2	16.75	2	33.85	1
AP139	2	2	2	0.3	1	4.25	1	2.25	1	18.1333	2	13.6833	1	38.6167	1
AP140	2	3	2	0.333333	1	4.2	1	2.2	1	14.85	2	12.2333	1	33.8167	1
AP141	2	1	1	0.283333	1	4.16667	1	2.16667	1	21	2	22.1333	2	49.75	2
AP142	2	2	1	0.3	1	3.56667	1	2.56667	1	13.3333	2	18.6833	2	38.45	1
AP143	2	3	2	0.3	1	3.3	1	2.65	1	11.55	2	17.8667	2	35.6667	1
AP144	2	1	2	0.316667	1	3.26667	1	2.26667	1	14.6667	2	11.9833	1	32.5	1
AP145	2	2	1	0.3	1	3.26667	1	2.58333	1	14.45	2	13.65	1	34.25	1
AP146	2	3	1	0.333333	1	3.25	1	2.25	1	13.55	2	16.1833	2	35.5667	1
AP147	2	2	1	0.3	1	14.15	2	3.15	2	7.88333	1	13.2	1	38.6833	1
AP148	2	3	1	0.283333	1	13.3167	2	5.15	2	6.9	1	12.1667	1	37.8167	1
AP149	2	1	2	0.283333	1	11.1667	2	1.33333	1	8.95	1	15.4	2	37.1333	1
AP150	2	2	2	0.3	1	9.5	2	2.83333	1	8.11667	1	15.4	2	36.15	1
AP151	2	2	1	0.333333	1	10.2	2	1.85	1	17.1	2	19.3333	2	48.8167	2
AP152	2	1	2	0.3	1	8.66667	2	1.38333	1	6.73333	1	12.4	1	29.4833	1
AP153	2	1	1	0.3	1	9.05	2	1.53333	1	8.51667	1	14.5667	1	33.9667	1
AP154	2	1	1	0.283333	1	9.11667	2	1.38333	1	8.55	1	14.5667	1	33.9	1
AP155	2	2	2	0.35	1	11.0833	2	3.08333	2	34.3833	2	11.6167	1	60.5167	2
AP156	2	3	2	0.283333	1	8.18333	2	3.33333	2	12.0333	2	14	1	37.8333	1
AP157	2	1	1	0.3	1	10.5	2	2.36667	1	12.4667	2	14	1	39.6333	1
AP158	2	2	2	0.3	1	7.63333	2	3.3	2	16.8167	2	13.4333	1	41.4833	2
AP159	2	3	1	0.3	1	6.1	1	1.76667	1	20.6833	2	17.3	2	46.15	2
AP160	2	1	1	0.3	1	8.93333	2	1.93333	1	31.1	2	16.3167	2	58.5833	2
AP161	2	2	1	0.3	1	9.71667	2	2.71667	1	13.7333	2	12.85	1	39.3167	1
AP162	2	3	2	0.283333	1	10.3833	2	3.66667	2	18.9333	2	13.3667	1	46.6333	2
AP163	2	1	1	0.316667	1	4.65	1	2.65	1	12.35	2	13.1833	1	33.15	1
AP164	2	2	1	0.283333	1	5.4	1	2.51667	1	19.2333	2	11.85	1	39.2833	1
AP165	2	2	2	0.283333	1	9.36667	2	1.36667	1	9.06667	1	12.4	1	32.4833	1
AP166	2	1	2	0.3	1	9.2	2	1.2	1	16.9667	2	19.3833	2	47.05	2
AP167	2	1	2	0.35	1	9.18333	2	3.18333	2	14.7167	2	19.3333	2	46.7667	2
AP168	2	1	1	0.35	1	8.93333	2	1.93333	1	17.4333	2	16.1833	2	44.8333	2
AP169	2	2	1	0.333333	1	8.75	2	3.91667	2	19.1667	2	14.45	1	46.6167	2
AP170	2	3	2	0.283333	1	7.56667	2	2.56667	1	12.3333	2	22.8	2	45.55	2
AP171	2	1	2	0.316667	1	6.51667	1	2.51667	1	11.8333	2	19.85	2	41.0333	2
AP172	2	2	2	0.3	1	8.36667	2	2.36667	1	14.7833	2	14.1333	1	39.95	1
AP173	2	3	1	0.316667	1	8.36667	2	4.36667	2	12.6167	2	14.3	1	39.9667	1
AP174	2	1	1	0.316667	1	7.53333	2	2.36667	1	12.8167	2	19.55	2	42.5833	2
AP175	2	2	2	0.35	1	8.2	2	0.866667	1	14.85	2	12.2333	1	36.5	1
AP176	2	3	2	0.35	1	11.1167	2	2.16667	1	11.3667	2	20.25	2	45.25	2
AP177	2	1	2	0.283333	1	8.16667	2	4.16667	2	10.9167	2	16.25	2	39.7833	1
AP178	2	2	2	0.316667	1	6.88333	1	2.36667	1	11.5333	2	24.1833	2	45.2833	2
AP179	2	2	1	0.3	1	5.16667	1	2.13333	1	10.7	2	18.3333	2	36.6333	1
AP180	2	1	2	0.316667	1	7.93333	2	2.93333	1	13.3833	2	13.3167	1	37.8833	1
AP181	2	1	1	0.316667	1	7.91667	2	2.58333	1	19.2	2	15.3667	2	45.3833	2
AP182	2	1	2	0.283333	1	7.71667	2	2.71667	1	8.36667	1	17.8667	2	36.95	1
AP183	2	2	2	0.35	1	5.55	1	3.55	2	13.4	2	14.1	1	36.95	1
AP184	2	3	1	0.333333	1	7.55	2	1.55	1	11.2333	2	11.9333	1	32.6	1
AP185	2	1	2	0.283333	1	7.48333	2	2.48333	1	15.1667	2	17.6833	2	43.1	2
AP186	2	2	2	0.333333	1	7.4	2	2.23333	1	12.1667	2	16.25	2	38.3833	1
AP187	2	3	2	0.3	1	6.88333	1	3.66667	2	10.0833	2	12.7833	1	33.7167	1
AP188	2	1	1	0.35	1	5.28333	1	3.11667	2	18.25	2	16.75	2	43.75	2
AP189	2	2	1	0.3	1	6.16667	1	1.73333	1	14.0333	2	17	2	39.2333	1
AP190	2	3	2	0.283333	1	7	1	1.75	1	14.4667	2	17	2	40.5	2
AP191	2	1	2	0.283333	1	6.31667	1	3.31667	2	13.4333	2	18.7167	2	42.0667	2
AP192	2	2	1	0.283333	1	6.16667	1	1.16667	1	15.0833	2	14.2833	1	36.9833	1
AP193	2	2	2	0.283333	1	6.15	1	2.15	1	16.2667	2	12.7167	1	37.5667	1
AP194	2	1	1	0.3	1	4.31667	1	1.9	1	13.8	2	15.7167	2	36.0333	1
AP195	2	1	2	0.3	1	5.08333	1	3.58333	2	24	2	12.6167	1	45.5833	2
AP196	2	1	1	0.3	1	4.95	1	3.95	2	17.1333	2	19.85	2	46.1833	2
AP197	2	2	1	0.333333	1	4.28333	1	0.95	1	11.5333	2	16.75	2	33.85	1
AP198	2	3	2	0.3	1	4.25	1	2.25	1	18.1667	2	13.6833	1	38.65	1
AP199	2	1	2	0.333333	1	4.2	1	2.2	1	14.5833	2	12.2333	1	33.55	1
AP200	2	2	1	0.283333	1	4.16667	1	2.16667	1	21	2	22.1333	2	49.75	2
AP201	2	3	1	0.3	1	3.56667	1	2.56667	1	13.15	2	18.6833	2	38.2667	1
AP202	2	1	2	0.3	1	3.3	1	2.65	1	11.55	2	17.8667	2	35.6667	1
AP203	2	3	2	0.316667	1	3.26667	1	2.26667	1	14.3167	2	11.9833	1	32.15	1
AP204	2	3	1	0.3	1	3.26667	1	2.58333	1	13.15	2	13.65	1	32.95	1
AP205	2	2	1	0.333333	1	3.25	1	2.71667	1	14.55	2	16.1833	2	37.0333	1
AP206	2	1	1	0.333333	1	7.55	2	1.18333	1	11.2333	2	11.9333	1	32.2333	1
AP207	2	2	2	0.283333	1	7.48333	2	2.48333	1	15.1667	2	17.6833	2	43.1	2
AP208	2	3	2	0.333333	1	7.23333	2	3.23333	2	12.3167	2	18.25	2	41.3667	2
AP209	2	3	2	0.3	1	7.16667	2	3.66667	2	10.0833	2	12.7833	1	34	1
AP210	2	1	1	0.35	1	5.28333	1	3.45	2	18.3667	2	16.75	2	44.2	2
AP211	2	2	1	0.3	1	7.5	2	1.56667	1	14.2	2	16.1667	2	39.7333	1
AP212	2	3	2	0.283333	1	6.83333	1	2.25	1	14.6667	2	14.7667	1	38.8	1
AP213	2	2	1	0.3	1	12.7	2	3.31667	2	6.96667	1	13.2	1	36.4833	1
AP214	2	1	1	0.333333	1	3.25	1	2.25	1	13.75	2	16.1833	2	35.7667	1
AP215	2	3	2	0.283333	1	9.36667	2	1.36667	1	9.06667	1	12.4	1	32.4833	1
AP216	2	1	2	0.3	1	3.3	1	2.65	1	11.55	2	17.8667	2	35.6667	1
AP217	2	3	1	0.316667	1	8.36667	2	4.36667	2	12.6167	2	15.3	2	40.9667	2
AP218	2	2	2	0.35	1	9.18333	2	3.18333	2	14.85	2	19.3333	2	46.9	2
AP219	2	3	2	0.3	1	7.16667	2	3.66667	2	10.0833	2	12.7833	1	34	1
AP220	2	3	1	0.283333	1	13.3167	2	5.15	2	6.71667	1	12.1667	1	37.6333	1
AP221	2	3	1	0.3	1	5.16667	1	2.13333	1	11.5333	2	21.6833	2	40.8167	2
AP222	2	1	1	0.333333	1	7.55	2	1.55	1	11.2333	2	11.9333	1	32.6	1
AP223	2	2	1	0.283333	1	9.11667	2	1.38333	1	8.38333	1	14.5667	1	33.7333	1
AP224	2	2	2	0.3	1	9.5	2	2.83333	1	9.11667	1	15.4	2	37.15	1
AP225	2	1	1	0.316667	1	8.2	2	2.53333	1	13.3	2	19.55	2	43.9	2
AP226	2	1	1	0.35	1	5.28333	1	3.11667	2	17.3667	2	16.75	2	42.8667	2
AP227	2	3	1	0.3	1	3.56667	1	2.56667	1	13.1833	2	18.6833	2	38.3	1
AP228	2	3	2	0.283333	1	6.15	1	2.15	1	16.2	2	12.7167	1	37.5	1
AP229	2	2	1	0.3	1	4.95	1	3.95	2	17	2	19.85	2	46.05	2
AP230	2	1	1	0.333333	1	8.75	2	3.91667	2	19.1667	2	14.45	1	46.6167	2
AP231	2	3	2	0.283333	1	9.71667	2	3.66667	2	19.5	2	13.3667	1	46.5333	2
AP232	2	3	1	0.3	1	6.1	1	1.76667	1	20.8667	2	17.3	2	46.3333	2
AP233	2	1	2	0.316667	1	7.93333	2	2.93333	1	15.7	2	13.4833	1	40.3667	2
AP234	2	2	2	0.35	1	8.2	2	0.866667	1	14.8833	2	12.2333	1	36.5333	1
AP235	2	1	1	0.3	1	10.5	2	2.36667	1	12.05	2	14	1	39.2167	1
AP236	2	3	2	0.283333	1	7	1	1.75	1	14.2	2	17	2	40.2333	2
AP237	2	3	1	0.3	1	3.26667	1	2.58333	1	13.65	2	13.65	1	33.45	1
AP238	2	2	2	0.333333	1	7.23333	2	2.23333	1	12.2	2	18.25	2	40.25	2
AP239	2	1	2	0.283333	1	7.48333	2	2.48333	1	15.1667	2	17.6833	2	43.1	2
AP240	2	2	2	0.3	1	7.63333	2	3.3	2	16.8167	2	13.4333	1	41.4833	2
AP241	2	1	1	0.316667	1	9.65	2	2.65	1	12.2833	2	13.1833	1	38.0833	1
AP242	2	2	1	0.35	1	8.93333	2	1.93333	1	17.4	2	16.1833	2	44.8	2
AP243	2	1	2	0.3	1	8.66667	2	1.38333	1	7.23333	1	12.4	1	29.9833	1
AP244	2	2	2	0.283333	1	7.71667	2	2.71667	1	7.55	1	17.8667	2	36.1333	1
